# Supplementary material for: Mineralization Controls Informative Biomarker Preservation Associated With Soft Part Fossilization in Deep Time
Source: Geobiology. 2025 Sep 18;23(5):e70030. doi: 10.1111/gbi.70030 (PMC12446897; doi:10.1111/gbi.70030)
Supplement: Supplementary file 1 — Data S1: gbi70030‐sup‐0001‐supinfo.zip. [file GBI-23-e70030-s001.zip]

Archive with 3 entries (3 files):
- gbi70030-sup-0001-supinfo.pdf
- gbi70030-sup-0002-TableS1.xlsx
- gbi70030-sup-0002-TableS2@Table S2.docx
