# Supplementary material for: Mineralization Controls Informative Biomarker Preservation Associated With Soft Part Fossilization in Deep Time
Source: Geobiology. 2025 Sep 18;23(5):e70030. doi: 10.1111/gbi.70030 (PMC12446897; doi:10.1111/gbi.70030)
Supplement: Supplementary file 1 — Data S1: gbi70030‐sup‐0001‐supinfo.zip. [file GBI-23-e70030-s001.zip › gbi70030-sup-0002-TableS1.xlsx]

## Sheet: Sample data
Number	Fossil site	Sample type	Collection	Temporary of permanent catalogue number	Publication in:
6	Mazon Creek	Coprolite	FMNH	Uncatalogued coprolite 1	New sample
	Mazon Creek	Coprolite	FMNH	Uncatalogued coprolite 2	New sample
	Mazon Creek	Coprolite	FMNH	PE52315	Tripp, M., Wiemann, J., Brocks, J., Mayer, P., Schwark, L., & Grice, K. (2022). Fossil Biomarkers and Biosignatures Preserved in Coprolites Reveal Carnivorous Diets in the Carboniferous Mazon Creek Ecosystem. Biology, 11(9), Article 9.
	Mazon Creek	Coprolite	FMNH	PE52316	Tripp, M., Wiemann, J., Brocks, J., Mayer, P., Schwark, L., & Grice, K. (2022). Fossil Biomarkers and Biosignatures Preserved in Coprolites Reveal Carnivorous Diets in the Carboniferous Mazon Creek Ecosystem. Biology, 11(9), Article 9.
	Mazon Creek	Coprolite	FMNH	PE52316	Tripp, M., Wiemann, J., Brocks, J., Mayer, P., Schwark, L., & Grice, K. (2022). Fossil Biomarkers and Biosignatures Preserved in Coprolites Reveal Carnivorous Diets in the Carboniferous Mazon Creek Ecosystem. Biology, 11(9), Article 9.
	Mazon Creek	Coprolite	FMNH	PE52336	Tripp, M., Wiemann, J., Brocks, J., Mayer, P., Schwark, L., & Grice, K. (2022). Fossil Biomarkers and Biosignatures Preserved in Coprolites Reveal Carnivorous Diets in the Carboniferous Mazon Creek Ecosystem. Biology, 11(9), Article 9.
28	Mazon Creek	Sediment	FMNH	PF8449	Wiemann, J., & Briggs, D. E. (2022). Raman spectroscopy is a powerful tool in molecular paleobiology: An analytical response to Alleon et al.(https://doi. org/10.1002/bies. 202000295). BioEssays, 44(2), 2100070.
	Mazon Creek	Sediment	FMNH	18958	Wiemann, J., & Briggs, D. E. (2022). Raman spectroscopy is a powerful tool in molecular paleobiology: An analytical response to Alleon et al.(https://doi. org/10.1002/bies. 202000295). BioEssays, 44(2), 2100070.
	Mazon Creek	Sediment	FMNH	18958	Wiemann, J., & Briggs, D. E. (2022). Raman spectroscopy is a powerful tool in molecular paleobiology: An analytical response to Alleon et al.(https://doi. org/10.1002/bies. 202000295). BioEssays, 44(2), 2100070.
	Mazon Creek	Sediment	FMNH	212157	Wiemann, J., & Briggs, D. E. (2022). Raman spectroscopy is a powerful tool in molecular paleobiology: An analytical response to Alleon et al.(https://doi. org/10.1002/bies. 202000295). BioEssays, 44(2), 2100070.
	Mazon Creek	Sediment	FMNH	212157	Wiemann, J., & Briggs, D. E. (2022). Raman spectroscopy is a powerful tool in molecular paleobiology: An analytical response to Alleon et al.(https://doi. org/10.1002/bies. 202000295). BioEssays, 44(2), 2100070.
	Mazon Creek	Sediment	FMNH	3247	Wiemann, J., & Briggs, D. E. (2022). Raman spectroscopy is a powerful tool in molecular paleobiology: An analytical response to Alleon et al.(https://doi. org/10.1002/bies. 202000295). BioEssays, 44(2), 2100070.
	Mazon Creek	Sediment	FMNH	3248	Wiemann, J., & Briggs, D. E. (2022). Raman spectroscopy is a powerful tool in molecular paleobiology: An analytical response to Alleon et al.(https://doi. org/10.1002/bies. 202000295). BioEssays, 44(2), 2100070.
	Mazon Creek	Sediment	FMNH	52466	Wiemann, J., & Briggs, D. E. (2022). Raman spectroscopy is a powerful tool in molecular paleobiology: An analytical response to Alleon et al.(https://doi. org/10.1002/bies. 202000295). BioEssays, 44(2), 2100070.
	Mazon Creek	Sediment	FMNH	52466	Wiemann, J., & Briggs, D. E. (2022). Raman spectroscopy is a powerful tool in molecular paleobiology: An analytical response to Alleon et al.(https://doi. org/10.1002/bies. 202000295). BioEssays, 44(2), 2100070.
	Mazon Creek	Sediment	FMNH	3247	Wiemann, J., & Briggs, D. E. (2022). Raman spectroscopy is a powerful tool in molecular paleobiology: An analytical response to Alleon et al.(https://doi. org/10.1002/bies. 202000295). BioEssays, 44(2), 2100070.
	Mazon Creek	Sediment	FMNH	42826	Wiemann, J., & Briggs, D. E. (2022). Raman spectroscopy is a powerful tool in molecular paleobiology: An analytical response to Alleon et al.(https://doi. org/10.1002/bies. 202000295). BioEssays, 44(2), 2100070.
	Mazon Creek	Sediment	FMNH	42826	Wiemann, J., & Briggs, D. E. (2022). Raman spectroscopy is a powerful tool in molecular paleobiology: An analytical response to Alleon et al.(https://doi. org/10.1002/bies. 202000295). BioEssays, 44(2), 2100070.
	Mazon Creek	Sediment	FMNH	42828	Wiemann, J., & Briggs, D. E. (2022). Raman spectroscopy is a powerful tool in molecular paleobiology: An analytical response to Alleon et al.(https://doi. org/10.1002/bies. 202000295). BioEssays, 44(2), 2100070.
	Mazon Creek	Sediment	FMNH	42830	Wiemann, J., & Briggs, D. E. (2022). Raman spectroscopy is a powerful tool in molecular paleobiology: An analytical response to Alleon et al.(https://doi. org/10.1002/bies. 202000295). BioEssays, 44(2), 2100070.
	Mazon Creek	Sediment	FMNH	42830	Wiemann, J., & Briggs, D. E. (2022). Raman spectroscopy is a powerful tool in molecular paleobiology: An analytical response to Alleon et al.(https://doi. org/10.1002/bies. 202000295). BioEssays, 44(2), 2100070.
	Mazon Creek	Sediment	FMNH	PE14058	Wiemann, J., & Briggs, D. E. (2022). Raman spectroscopy is a powerful tool in molecular paleobiology: An analytical response to Alleon et al.(https://doi. org/10.1002/bies. 202000295). BioEssays, 44(2), 2100070.
	Mazon Creek	Sediment	FMNH	PE14058	Wiemann, J., & Briggs, D. E. (2022). Raman spectroscopy is a powerful tool in molecular paleobiology: An analytical response to Alleon et al.(https://doi. org/10.1002/bies. 202000295). BioEssays, 44(2), 2100070.
	Mazon Creek	Sediment	FMNH	PE20826	Wiemann, J., & Briggs, D. E. (2022). Raman spectroscopy is a powerful tool in molecular paleobiology: An analytical response to Alleon et al.(https://doi. org/10.1002/bies. 202000295). BioEssays, 44(2), 2100070.
	Mazon Creek	Sediment	FMNH	PE20826	Wiemann, J., & Briggs, D. E. (2022). Raman spectroscopy is a powerful tool in molecular paleobiology: An analytical response to Alleon et al.(https://doi. org/10.1002/bies. 202000295). BioEssays, 44(2), 2100070.
	Mazon Creek	Sediment	FMNH	PF8449	Wiemann, J., & Briggs, D. E. (2022). Raman spectroscopy is a powerful tool in molecular paleobiology: An analytical response to Alleon et al.(https://doi. org/10.1002/bies. 202000295). BioEssays, 44(2), 2100070.
	Mazon Creek	Sediment	FMNH	PF8449	Wiemann, J., & Briggs, D. E. (2022). Raman spectroscopy is a powerful tool in molecular paleobiology: An analytical response to Alleon et al.(https://doi. org/10.1002/bies. 202000295). BioEssays, 44(2), 2100070.
	Mazon Creek	Sediment	FMNH	PF8488	Wiemann, J., & Briggs, D. E. (2022). Raman spectroscopy is a powerful tool in molecular paleobiology: An analytical response to Alleon et al.(https://doi. org/10.1002/bies. 202000295). BioEssays, 44(2), 2100070.
	Mazon Creek	Sediment	FMNH	Temp 7763	Wiemann, J., & Briggs, D. E. (2022). Raman spectroscopy is a powerful tool in molecular paleobiology: An analytical response to Alleon et al.(https://doi. org/10.1002/bies. 202000295). BioEssays, 44(2), 2100070.
	Mazon Creek	Sediment	FMNH	PE83150	Wiemann, J., & Briggs, D. E. (2022). Raman spectroscopy is a powerful tool in molecular paleobiology: An analytical response to Alleon et al.(https://doi. org/10.1002/bies. 202000295). BioEssays, 44(2), 2100070.
	Mazon Creek	Sediment	FMNH	42828	Wiemann, J., & Briggs, D. E. (2022). Raman spectroscopy is a powerful tool in molecular paleobiology: An analytical response to Alleon et al.(https://doi. org/10.1002/bies. 202000295). BioEssays, 44(2), 2100070.
	Mazon Creek	Sediment	FMNH	PE83150	Wiemann, J., & Briggs, D. E. (2022). Raman spectroscopy is a powerful tool in molecular paleobiology: An analytical response to Alleon et al.(https://doi. org/10.1002/bies. 202000295). BioEssays, 44(2), 2100070.
	Mazon Creek	Sediment	FMNH	PE30641	Wiemann, J., & Briggs, D. E. (2022). Raman spectroscopy is a powerful tool in molecular paleobiology: An analytical response to Alleon et al.(https://doi. org/10.1002/bies. 202000295). BioEssays, 44(2), 2100070.
	Mazon Creek	Sediment	FMNH	PE30656	Wiemann, J., & Briggs, D. E. (2022). Raman spectroscopy is a powerful tool in molecular paleobiology: An analytical response to Alleon et al.(https://doi. org/10.1002/bies. 202000295). BioEssays, 44(2), 2100070.
43	Mazon Creek	Plant fossil	FMNH	P18752	New sample
	Mazon Creek	Plant fossil	FMNH	PP1476	New sample
	Mazon Creek	Plant fossil	FMNH	PP3743	New sample
	Mazon Creek	Plant fossil	FMNH	PP24341	New sample
	Mazon Creek	Plant fossil	FMNH	PP26465	Tripp, M., Wiemann, J., Brocks, J., Mayer, P., Schwark, L., & Grice, K. (2022). Fossil Biomarkers and Biosignatures Preserved in Coprolites Reveal Carnivorous Diets in the Carboniferous Mazon Creek Ecosystem. Biology, 11(9), Article 9.
	Mazon Creek	Plant fossil	FMNH	PP31070	New sample
	Mazon Creek	Plant fossil	FMNH	PP39376	Tripp, M., Wiemann, J., Brocks, J., Mayer, P., Schwark, L., & Grice, K. (2022). Fossil Biomarkers and Biosignatures Preserved in Coprolites Reveal Carnivorous Diets in the Carboniferous Mazon Creek Ecosystem. Biology, 11(9), Article 9.
	Mazon Creek	Animal fossil	FMNH	PE30773	Wiemann, J., & Briggs, D. E. (2022). Raman spectroscopy is a powerful tool in molecular paleobiology: An analytical response to Alleon et al.(https://doi. org/10.1002/bies. 202000295). BioEssays, 44(2), 2100070.
	Mazon Creek	Animal fossil	FMNH	PE32138	Wiemann, J., & Briggs, D. E. (2022). Raman spectroscopy is a powerful tool in molecular paleobiology: An analytical response to Alleon et al.(https://doi. org/10.1002/bies. 202000295). BioEssays, 44(2), 2100070.
	Mazon Creek	Animal fossil	FMNH	PE38487	Wiemann, J., & Briggs, D. E. (2022). Raman spectroscopy is a powerful tool in molecular paleobiology: An analytical response to Alleon et al.(https://doi. org/10.1002/bies. 202000295). BioEssays, 44(2), 2100070.
	Mazon Creek	Animal fossil	FMNH	3247	Wiemann, J., & Briggs, D. E. (2022). Raman spectroscopy is a powerful tool in molecular paleobiology: An analytical response to Alleon et al.(https://doi. org/10.1002/bies. 202000295). BioEssays, 44(2), 2100070.
	Mazon Creek	Animal fossil	FMNH	Uncatalogued fish	Wiemann, J., & Briggs, D. E. (2022). Raman spectroscopy is a powerful tool in molecular paleobiology: An analytical response to Alleon et al.(https://doi. org/10.1002/bies. 202000295). BioEssays, 44(2), 2100070.
	Ironstone indet.	Animal fossil	YPM	Uncatalogued Selachian in ironstone	New sample
	Ironstone indet.	Animal fossil	YPM	Uncatalogued Selachian in ironstone	New sample
	Mazon Creek	Animal fossil	FMNH	PE 7063	Wiemann, J., & Briggs, D. E. (2022). Raman spectroscopy is a powerful tool in molecular paleobiology: An analytical response to Alleon et al.(https://doi. org/10.1002/bies. 202000295). BioEssays, 44(2), 2100070.
	Mazon Creek	Animal fossil	FMNH	PE 7063	Wiemann, J., & Briggs, D. E. (2022). Raman spectroscopy is a powerful tool in molecular paleobiology: An analytical response to Alleon et al.(https://doi. org/10.1002/bies. 202000295). BioEssays, 44(2), 2100070.
	Mazon Creek	Animal fossil	FMNH	PE 40113	Wiemann, J., & Briggs, D. E. (2022). Raman spectroscopy is a powerful tool in molecular paleobiology: An analytical response to Alleon et al.(https://doi. org/10.1002/bies. 202000295). BioEssays, 44(2), 2100070.
	Mazon Creek	Animal fossil	FMNH	PE 40113	Wiemann, J., & Briggs, D. E. (2022). Raman spectroscopy is a powerful tool in molecular paleobiology: An analytical response to Alleon et al.(https://doi. org/10.1002/bies. 202000295). BioEssays, 44(2), 2100070.
	Mazon Creek	Animal fossil	FMNH	PE 40113	Wiemann, J., & Briggs, D. E. (2022). Raman spectroscopy is a powerful tool in molecular paleobiology: An analytical response to Alleon et al.(https://doi. org/10.1002/bies. 202000295). BioEssays, 44(2), 2100070.
	Mazon Creek	Animal fossil	FMNH	PE 40113	Wiemann, J., & Briggs, D. E. (2022). Raman spectroscopy is a powerful tool in molecular paleobiology: An analytical response to Alleon et al.(https://doi. org/10.1002/bies. 202000295). BioEssays, 44(2), 2100070.
	Mazon Creek	Animal fossil	FMNH	PE 22056	Wiemann, J., & Briggs, D. E. (2022). Raman spectroscopy is a powerful tool in molecular paleobiology: An analytical response to Alleon et al.(https://doi. org/10.1002/bies. 202000295). BioEssays, 44(2), 2100070.
	Mazon Creek	Animal fossil	FMNH	PE 22056	Wiemann, J., & Briggs, D. E. (2022). Raman spectroscopy is a powerful tool in molecular paleobiology: An analytical response to Alleon et al.(https://doi. org/10.1002/bies. 202000295). BioEssays, 44(2), 2100070.
	Mazon Creek	Animal fossil	FMNH	PE 22056	Wiemann, J., & Briggs, D. E. (2022). Raman spectroscopy is a powerful tool in molecular paleobiology: An analytical response to Alleon et al.(https://doi. org/10.1002/bies. 202000295). BioEssays, 44(2), 2100070.
	Mazon Creek	Animal fossil	FMNH	PE 22056	Wiemann, J., & Briggs, D. E. (2022). Raman spectroscopy is a powerful tool in molecular paleobiology: An analytical response to Alleon et al.(https://doi. org/10.1002/bies. 202000295). BioEssays, 44(2), 2100070.
	Mazon Creek	Animal fossil	YPM	7764	Wiemann, J., & Briggs, D. E. (2022). Raman spectroscopy is a powerful tool in molecular paleobiology: An analytical response to Alleon et al.(https://doi. org/10.1002/bies. 202000295). BioEssays, 44(2), 2100070.
	Mazon Creek	Animal fossil	FMNH	PE 8167	Wiemann, J., & Briggs, D. E. (2022). Raman spectroscopy is a powerful tool in molecular paleobiology: An analytical response to Alleon et al.(https://doi. org/10.1002/bies. 202000295). BioEssays, 44(2), 2100070.
	Mazon Creek	Animal fossil	FMNH	PE 8488	Wiemann, J., & Briggs, D. E. (2022). Raman spectroscopy is a powerful tool in molecular paleobiology: An analytical response to Alleon et al.(https://doi. org/10.1002/bies. 202000295). BioEssays, 44(2), 2100070.
	Mazon Creek	Animal fossil	FMNH	PE 8904	Wiemann, J., & Briggs, D. E. (2022). Raman spectroscopy is a powerful tool in molecular paleobiology: An analytical response to Alleon et al.(https://doi. org/10.1002/bies. 202000295). BioEssays, 44(2), 2100070.
	Mazon Creek	Animal fossil	FMNH	PE 8488	Wiemann, J., & Briggs, D. E. (2022). Raman spectroscopy is a powerful tool in molecular paleobiology: An analytical response to Alleon et al.(https://doi. org/10.1002/bies. 202000295). BioEssays, 44(2), 2100070.
	Mazon Creek	Animal fossil	FMNH	PE 5688	Wiemann, J., & Briggs, D. E. (2022). Raman spectroscopy is a powerful tool in molecular paleobiology: An analytical response to Alleon et al.(https://doi. org/10.1002/bies. 202000295). BioEssays, 44(2), 2100070.
	Mazon Creek	Animal fossil	FMNH	PE 8904	Wiemann, J., & Briggs, D. E. (2022). Raman spectroscopy is a powerful tool in molecular paleobiology: An analytical response to Alleon et al.(https://doi. org/10.1002/bies. 202000295). BioEssays, 44(2), 2100070.
	Mazon Creek	Animal fossil	FMNH	PE 8348	Wiemann, J., & Briggs, D. E. (2022). Raman spectroscopy is a powerful tool in molecular paleobiology: An analytical response to Alleon et al.(https://doi. org/10.1002/bies. 202000295). BioEssays, 44(2), 2100070.
	Mazon Creek	Animal fossil	FMNH	PE 8167	Wiemann, J., & Briggs, D. E. (2022). Raman spectroscopy is a powerful tool in molecular paleobiology: An analytical response to Alleon et al.(https://doi. org/10.1002/bies. 202000295). BioEssays, 44(2), 2100070.
	Mazon Creek	Animal fossil	FMNH	PE 8348	Wiemann, J., & Briggs, D. E. (2022). Raman spectroscopy is a powerful tool in molecular paleobiology: An analytical response to Alleon et al.(https://doi. org/10.1002/bies. 202000295). BioEssays, 44(2), 2100070.
	Mazon Creek	Animal fossil	FMNH	PE 8449	Wiemann, J., & Briggs, D. E. (2022). Raman spectroscopy is a powerful tool in molecular paleobiology: An analytical response to Alleon et al.(https://doi. org/10.1002/bies. 202000295). BioEssays, 44(2), 2100070.
	Mazon Creek	Animal fossil	FMNH	PE 15354	Wiemann, J., & Briggs, D. E. (2022). Raman spectroscopy is a powerful tool in molecular paleobiology: An analytical response to Alleon et al.(https://doi. org/10.1002/bies. 202000295). BioEssays, 44(2), 2100070.
	Mazon Creek	Animal fossil	FMNH	PE 15354	Wiemann, J., & Briggs, D. E. (2022). Raman spectroscopy is a powerful tool in molecular paleobiology: An analytical response to Alleon et al.(https://doi. org/10.1002/bies. 202000295). BioEssays, 44(2), 2100070.
	Mazon Creek	Animal fossil	YPM	18910	Wiemann, J., & Briggs, D. E. (2022). Raman spectroscopy is a powerful tool in molecular paleobiology: An analytical response to Alleon et al.(https://doi. org/10.1002/bies. 202000295). BioEssays, 44(2), 2100070.
	Mazon Creek	Animal fossil	YPM	19754	Wiemann, J., & Briggs, D. E. (2022). Raman spectroscopy is a powerful tool in molecular paleobiology: An analytical response to Alleon et al.(https://doi. org/10.1002/bies. 202000295). BioEssays, 44(2), 2100070.
	Mazon Creek	Animal fossil	YPM	50639	Wiemann, J., & Briggs, D. E. (2022). Raman spectroscopy is a powerful tool in molecular paleobiology: An analytical response to Alleon et al.(https://doi. org/10.1002/bies. 202000295). BioEssays, 44(2), 2100070.
	Mazon Creek	Animal fossil	YPM	5398	Wiemann, J., & Briggs, D. E. (2022). Raman spectroscopy is a powerful tool in molecular paleobiology: An analytical response to Alleon et al.(https://doi. org/10.1002/bies. 202000295). BioEssays, 44(2), 2100070.
	Mazon Creek	Animal fossil	YPM	539746	Wiemann, J., & Briggs, D. E. (2022). Raman spectroscopy is a powerful tool in molecular paleobiology: An analytical response to Alleon et al.(https://doi. org/10.1002/bies. 202000295). BioEssays, 44(2), 2100070.
	Mazon Creek	Animal fossil	YPM	539746	Wiemann, J., & Briggs, D. E. (2022). Raman spectroscopy is a powerful tool in molecular paleobiology: An analytical response to Alleon et al.(https://doi. org/10.1002/bies. 202000295). BioEssays, 44(2), 2100070.
77
	Source data for the published Metazoan reference data set: https://www.science.org/doi/10.1126/sciadv.aba6883
	Spectral subsampling routine for the new, combined data set
	1. Normalize spectral together.
	2. Perform outlier analysis.
	3. Quantitatively analyze inliers.
	Result: See Spectral Series plot for final sample.
